# Supplementary material for: Preferential and Comprehensive Reconstitution of Severely Damaged Sciatic Nerve Using Murine Skeletal Muscle-Derived Multipotent Stem Cells
Source: PLoS One. 2014 Mar 10;9(3):e91257. doi: 10.1371/journal.pone.0091257 (PMC3948784; doi:10.1371/journal.pone.0091257)
Supplement: Table S1 — Specific primers for RT-PCR. (XLSX) [file pone.0091257.s002.xlsx]

## Sheet: Sheet1
	Supplemental Table S1. Specific primers for mouse.
No.	Gene name (full name and/or typical role)	Product size (bp)	Forward primer	Reverse primer	Utilization purpose
36	VEGF (Vascular endothelial growth factor, vascular relating growth factor)	260	TCAGGGTTTCGGGAACCAGAC	TTCCGGGCTTGGCGATTTAG	Vascular relating growth factor
35	PDGF-b (Platelet-derived growth factor-b, vascular relating growth factor)	271	AGCCAAGACGCCTCAAGCTC	GGGTGAGGGAAGCACCATTG
34	EGF (Epidermal Growth Factor, common elements to muscle and nerve growth)	137	TGCGGATGGTACGAATGGTG	GTGGAATCCAGCAGCTTTGC
33	HGF (Hepatocyte growth factor, common elements to muscle and vascular growth)	169	TCAGCACCATCAAGGCAAGG	GATGGCACATCCACGACCAG
32	TGFb (Transforming growth factor-b, vascular relating growth factor)	195	CCAAGGGCTACCATGCCAAC	ACTGCTCCACCTTGGGCTTG
31	GFAP (Glial fibrillary acidic protein; mature Schwann cell marker)	204	GCAAATGCGCGAACAGGAAG	CGGTTTTCTTCGCCCTCCAG	Schwann cell relating markers with myoblast (NCAM) and myelin (pmo22) markers
30	NG2 (Protein new-glue 2 precursor; Schwann cell relating marker)	124	GGTGGGGATGGACAAATCTGG	CGTAAGGGCTTTGGTCCCATC
29	N-cad (N-cadherin, proteins that mediate calcium-ion-dependent adhesion)	185	TAAAGAGCGCCAAGCCAAGC	TCTCGTCTAGCCGTCTGATTCC
28	NCAM (Neural Cell Adhesion Molecule ( also known as CD56; a signal to induce neurite outgrowth via the fibroblast growth factor receptor, myoblast marker)	151	GGCTCCCAGGAATCCCCAAG	GAAAAATGTGATCTGAACCTGCTG
27	pmp22 (Peripheral myelin protein 22)	163	TCTCAAAGCCTTCGTCAGTCC	TGGTGGCCAATACAAGTCATCG
26	Nestin (Nerve relate intermediate filament protein, cell differentiation marker)	233	GCTCTGGGCCAGCACTCTTAG	TGTAGACAGGCAGGGCTAGCA
25	p75 (neurotrophin receptor; immature Schwann cell marker)	115	GAGTGCTGCAAAGCCTGCAA	TGGCGCTCACCACGTCAGAG
24	Sox10 (transcription factor relate to Schwann cell-development)	213	TCCCCATGTTCTTCCCATCC	CAAAGGGTGCAAGGCAAAGG
23	NGF (Nerve growth factor, peripheral nerve growth and trophic factor)	106	TGCACCACGACTCACACCTTC	TCCTGCTGAGCACACACACAC	Peripheral nerve growth and trophic factors
22	BDNF (Brain-derived neurotrophic factor)	582	GGGACTCTGGAGAGCGTGAAT	CCTTATGAATCGCCAGCCAAT
21	GDNF (Glial cell-derived neurotrophic factor, peripheral nerve growth and trophic factor)	180	GTGAATCGGCCGAGACAATG	CACACCGTTTAGCGGAATGC
20	Galectin-1 (Initial axonal growth regulator in peripheral nerves after axotomy)	109	TGTCTCAAAGTTCGGGGAGAGG	GGGCATTGAAGCGAGGATTG
19	Ninjurin (nerve injury-induced protein)	243	GGAGCAGGGCAATGATTTCG	GCCACGTCCATTACAGGCTTC
18	CNTF (Ciliary neurotrophic factor, peripheral nerve growth and trophic factor)	241	TTTCTGCCTTCGCCTACCAG	TTGGCCCCATAATGGCTCTC
17	LIF (Leukemia inhibitory factor, peripheral nerve growth and trophic factor)	136	ATCGGATGGTCGCATACCTG	CCCACACGGTACTTGTTGCAC
16	FGF2 (basic fibroblast growth factor, common elements to muscle and nerve growth)	161	GCCAACCGGTACCTTGCTATG	TGCCCAGTTCGTTTCAGTGC	Common elements to muscle and nerve growth
15	IGF1 (Insulin-like growth factor-1)	185	CTGCTTGCTCACCTTCACCAG	TCCGGAAGCAACACTCATCC
14	Scn1b (Sodium channel voltage gated type 1-b	265	CCCTTCTTTTTGCTGATTTGCA	AAAGAGAGGAGGCCAAGAGG
13	Cacnb1 (Voltage-dependent L-type calcium channel subunit beta-1)	239	AGCCTACTGGAAGGCCAC	ACCAGAGGGACATCGGCTAC
12	Dystroglycan (a central component of the dystrophin-glycoprotein complex, and possible stabilizer of sodium channel in peripheral nerve)	83	CAGTGGGGGACATTTTGGTG	GGGACAAAGTGGCCAAGGTC
11	Laminin a2 (subunit alpha 2, the major noncollagenous constituent of basement membranes)	90	TCACCAAAGGCACTGGCAAAC	AGGTAGTCGGGCATGATACAGG
10	Laminin b2 (subunit bata-2, the major noncollagenous constituent of basement membranes)	104	GCTCCAGGCCATCAACTTGC	CGGACGATCGTGTGCAGAAC
9	MyoD (myogenic regulatory factors)	184	GGCCACTCAGGTCTCAGGTGT	TGTTGCACTACACAGCATGCCT	Myogenic determination and differentiation markers
8	Myf5 (myogenic regulatory factors)	179	TTAGCAAACCATGAACACGAAACA	AAGGGGGCTTCATTTACCAGG
7	Pax3 (paired box transcription factors relate to embryonic muscle development)	256	TGGACAGTCTGCCCACATCTCAGC	GGGAGCCTGTGCTGTAGCAATCAG
6	Pax7 (paired box transcription factors, also known as satellite cell marker)	192	CCCAACAGGTTTTCCCAACTG	CGGCCTTCTTCTAGGTTCTGCT
5	c-met (hepatocyte growth factor receptor, which is present in quiescent satellite cell)	337	CCAAGCCGCGTATGTCAGTAAA	AAGTCGACGCGCTGCA
4	M-cad (M-cadherin, a Ca2+-dependent cell adhesion molecule which is present in quiescent satellite cell)	193	GGGCTCTCTCTTGGGATGTG	CTTCTGCACTCTGCCAGGAC
3	Myogenin (myogenic regulatory factors)	262	TACGTCCATCGTGGACAGCAT	TCAGCTAAATTCCCTCGCTGG
2	Desmin (Muscle relate intermediate filament protein, cell differentiation marker)	106	AGGGTCAGGACCGAGTTTGTG	GCCATGAGGGCAGTTTTCAG
1	MyH (skeletal muscle myosin heavy chain, cell differentiation marker)	152	TCAGGAAAGCCCAGCATGAG	TGCACCAGGAGGTCTTGCTC
0	β-actin (Beta actin)	93	TCAGCAAGCAGGAGTACGATGAG	AAAGGGTGTAAAACGCAGCTCAG	House-keeping control gene
